# Supplementary material for: Split RNA switch orchestrates pre- and post-translational control to enable cell type-specific gene expression
Source: Nat Commun. 2025 Jul 1;16:5362. doi: 10.1038/s41467-025-60392-2 (PMC12219281; doi:10.1038/s41467-025-60392-2)
Supplement: Supplementary file 4 — Source Data [file 41467_2025_60392_MOESM4_ESM.xlsx]

## Sheet: Fig.2b
Name	miRNA mimic	Replicate	FITC-A [a.u.]	APC-A [a.u.]
AGQ63C-ON21	miR-21-5p	1	104937	880000
AGN-IntN-ON21 IntC-AGC-ON21	miR-21-5p	1	91066	1040000
AGN-IntN-ON21 IntC-AGC-ON21 IntC-AGCm-OFF21 x1	miR-21-5p	1	117467	1170000
AGN-IntN-ON21 IntC-AGC-ON21 IntC-AGCm-OFF21 x4	miR-21-5p	1	85055	909000
AGQ63C-ON21	Negative control	1	32883	730000
AGN-IntN-ON21 IntC-AGC-ON21	Negative control	1	31512	1080000
AGN-IntN-ON21 IntC-AGC-ON21 IntC-AGCm-OFF21 x1	Negative control	1	10052	1020000
AGN-IntN-ON21 IntC-AGC-ON21 IntC-AGCm-OFF21 x4	Negative control	1	1598	473000
AGQ63C-ON21	miR-21-5p	2	58806	485000
AGN-IntN-ON21 IntC-AGC-ON21	miR-21-5p	2	62504	638000
AGN-IntN-ON21 IntC-AGC-ON21 IntC-AGCm-OFF21 x1	miR-21-5p	2	70406	680000
AGN-IntN-ON21 IntC-AGC-ON21 IntC-AGCm-OFF21 x4	miR-21-5p	2	54738	568000
AGQ63C-ON21	Negative control	2	26009	537000
AGN-IntN-ON21 IntC-AGC-ON21	Negative control	2	22157	713000
AGN-IntN-ON21 IntC-AGC-ON21 IntC-AGCm-OFF21 x1	Negative control	2	7877	698000
AGN-IntN-ON21 IntC-AGC-ON21 IntC-AGCm-OFF21 x4	Negative control	2	1398	370541
AGQ63C-ON21	miR-21-5p	3	74344	617000
AGN-IntN-ON21 IntC-AGC-ON21	miR-21-5p	3	55421	636000
AGN-IntN-ON21 IntC-AGC-ON21 IntC-AGCm-OFF21 x1	miR-21-5p	3	59225	669000
AGN-IntN-ON21 IntC-AGC-ON21 IntC-AGCm-OFF21 x4	miR-21-5p	3	43800	529000
AGQ63C-ON21	Negative control	3	26974	616000
AGN-IntN-ON21 IntC-AGC-ON21	Negative control	3	17779	671000
AGN-IntN-ON21 IntC-AGC-ON21 IntC-AGCm-OFF21 x1	Negative control	3	6511	664000
AGN-IntN-ON21 IntC-AGC-ON21 IntC-AGCm-OFF21 x4	Negative control	3	1162	341032

## Sheet: Fig.3b
Name	Puromycin (+/-)	miRNA inhibitor	Replicate	Abs440-Abs620	Blank
Mock	-	Negative control	1	2.817	0.148233
PAC mRNA	-	Negative control	1	2.7027	0.148233
PAC-ON21	-	Negative control	1	2.6819	0.148233
PACN-IntN-ON21 IntC-PACC-ON21 IntC-PACCm-OFF21	-	Negative control	1	2.3425	0.148233
Mock	+	Negative control	1	0.2216	0.148233
PAC mRNA	+	Negative control	1	2.8072	0.148233
PAC-ON21	+	Negative control	1	2.8022	0.148233
PACN-IntN-ON21 IntC-PACC-ON21 IntC-PACCm-OFF21	+	Negative control	1	2.1932	0.148233
Mock	-	miR-21-5p	1	3.1392	0.148233
PAC mRNA	-	miR-21-5p	1	3.389	0.148233
PAC-ON21	-	miR-21-5p	1	3.4093	0.148233
PACN-IntN-ON21 IntC-PACC-ON21 IntC-PACCm-OFF21	-	miR-21-5p	1	2.9833	0.148233
Mock	+	miR-21-5p	1	0.2407	0.148233
PAC mRNA	+	miR-21-5p	1	2.8922	0.148233
PAC-ON21	+	miR-21-5p	1	1.4351	0.148233
PACN-IntN-ON21 IntC-PACC-ON21 IntC-PACCm-OFF21	+	miR-21-5p	1	0.5056	0.148233
Mock	-	Negative control	2	2.2263	0.135967
PAC mRNA	-	Negative control	2	2.1406	0.135967
PAC-ON21	-	Negative control	2	2.1271	0.135967
PACN-IntN-ON21 IntC-PACC-ON21 IntC-PACCm-OFF21	-	Negative control	2	1.9654	0.135967
Mock	+	Negative control	2	0.1752	0.135967
PAC mRNA	+	Negative control	2	1.8044	0.135967
PAC-ON21	+	Negative control	2	1.7459	0.135967
PACN-IntN-ON21 IntC-PACC-ON21 IntC-PACCm-OFF21	+	Negative control	2	1.7719	0.135967
Mock	-	miR-21-5p	2	2.221	0.135967
PAC mRNA	-	miR-21-5p	2	2.1197	0.135967
PAC-ON21	-	miR-21-5p	2	2.0249	0.135967
PACN-IntN-ON21 IntC-PACC-ON21 IntC-PACCm-OFF21	-	miR-21-5p	2	1.9639	0.135967
Mock	+	miR-21-5p	2	0.1868	0.135967
PAC mRNA	+	miR-21-5p	2	1.728	0.135967
PAC-ON21	+	miR-21-5p	2	0.9493	0.135967
PACN-IntN-ON21 IntC-PACC-ON21 IntC-PACCm-OFF21	+	miR-21-5p	2	0.2118	0.135967
Mock	-	Negative control	3	2.0332	0.138433
PAC mRNA	-	Negative control	3	2.2265	0.138433
PAC-ON21	-	Negative control	3	2.199	0.138433
PACN-IntN-ON21 IntC-PACC-ON21 IntC-PACCm-OFF21	-	Negative control	3	1.9198	0.138433
Mock	+	Negative control	3	0.1648	0.138433
PAC mRNA	+	Negative control	3	1.6866	0.138433
PAC-ON21	+	Negative control	3	1.6323	0.138433
PACN-IntN-ON21 IntC-PACC-ON21 IntC-PACCm-OFF21	+	Negative control	3	1.8222	0.138433
Mock	-	miR-21-5p	3	2.2828	0.138433
PAC mRNA	-	miR-21-5p	3	2.2234	0.138433
PAC-ON21	-	miR-21-5p	3	2.266	0.138433
PACN-IntN-ON21 IntC-PACC-ON21 IntC-PACCm-OFF21	-	miR-21-5p	3	2.1658	0.138433
Mock	+	miR-21-5p	3	0.1803	0.138433
PAC mRNA	+	miR-21-5p	3	1.4942	0.138433
PAC-ON21	+	miR-21-5p	3	0.7733	0.138433
PACN-IntN-ON21 IntC-PACC-ON21 IntC-PACCm-OFF21	+	miR-21-5p	3	0.2736	0.138433

## Sheet: Fig.3d
Name	Hygromycin (+/-)	miRNA inhibitor	Replicate	Abs440-Abs620	Blank
Mock	-	Negative control	1	2.3602	0.138433
HPH mRNA	-	Negative control	1	2.1568	0.138433
HPH-ON21	-	Negative control	1	2.0927	0.138433
HPHN-IntN-ON21 IntC-HPHC-ON21 IntC-PACCm-OFF21	-	Negative control	1	2.0207	0.138433
Mock	+	Negative control	1	0.6322	0.138433
HPH mRNA	+	Negative control	1	1.702	0.138433
HPH-ON21	+	Negative control	1	1.718	0.138433
HPHN-IntN-ON21 IntC-HPHC-ON21 IntC-PACCm-OFF21	+	Negative control	1	1.7882	0.138433
Mock	-	miR-21-5p	1	2.3207	0.138433
HPH mRNA	-	miR-21-5p	1	2.0818	0.138433
HPH-ON21	-	miR-21-5p	1	2.085	0.138433
HPHN-IntN-ON21 IntC-HPHC-ON21 IntC-PACCm-OFF21	-	miR-21-5p	1	2.0405	0.138433
Mock	+	miR-21-5p	1	0.6676	0.138433
HPH mRNA	+	miR-21-5p	1	1.7673	0.138433
HPH-ON21	+	miR-21-5p	1	1.7164	0.138433
HPHN-IntN-ON21 IntC-HPHC-ON21 IntC-PACCm-OFF21	+	miR-21-5p	1	0.6243	0.138433
Mock	-	Negative control	2	1.9755	0.1163
HPH mRNA	-	Negative control	2	2.1817	0.1163
HPH-ON21	-	Negative control	2	2.1953	0.1163
HPHN-IntN-ON21 IntC-HPHC-ON21 IntC-PACCm-OFF21	-	Negative control	2	2.1047	0.1163
Mock	+	Negative control	2	0.3203	0.1163
HPH mRNA	+	Negative control	2	1.6488	0.1163
HPH-ON21	+	Negative control	2	1.6254	0.1163
HPHN-IntN-ON21 IntC-HPHC-ON21 IntC-PACCm-OFF21	+	Negative control	2	1.6364	0.1163
Mock	-	miR-21-5p	2	2.1559	0.1163
HPH mRNA	-	miR-21-5p	2	2.0491	0.1163
HPH-ON21	-	miR-21-5p	2	2.0668	0.1163
HPHN-IntN-ON21 IntC-HPHC-ON21 IntC-PACCm-OFF21	-	miR-21-5p	2	1.9807	0.1163
Mock	+	miR-21-5p	2	0.4054	0.1163
HPH mRNA	+	miR-21-5p	2	1.6128	0.1163
HPH-ON21	+	miR-21-5p	2	1.6294	0.1163
HPHN-IntN-ON21 IntC-HPHC-ON21 IntC-PACCm-OFF21	+	miR-21-5p	2	0.5011	0.1163
Mock	-	Negative control	3	1.6665	0.132667
HPH mRNA	-	Negative control	3	1.5975	0.132667
HPH-ON21	-	Negative control	3	1.6102	0.132667
HPHN-IntN-ON21 IntC-HPHC-ON21 IntC-PACCm-OFF21	-	Negative control	3	1.5544	0.132667
Mock	+	Negative control	3	0.1726	0.132667
HPH mRNA	+	Negative control	3	1.1312	0.132667
HPH-ON21	+	Negative control	3	1.1194	0.132667
HPHN-IntN-ON21 IntC-HPHC-ON21 IntC-PACCm-OFF21	+	Negative control	3	1.218	0.132667
Mock	-	miR-21-5p	3	1.6499	0.132667
HPH mRNA	-	miR-21-5p	3	1.5905	0.132667
HPH-ON21	-	miR-21-5p	3	1.5839	0.132667
HPHN-IntN-ON21 IntC-HPHC-ON21 IntC-PACCm-OFF21	-	miR-21-5p	3	1.4935	0.132667
Mock	+	miR-21-5p	3	0.2283	0.132667
HPH mRNA	+	miR-21-5p	3	1.1193	0.132667
HPH-ON21	+	miR-21-5p	3	1.1449	0.132667
HPHN-IntN-ON21 IntC-HPHC-ON21 IntC-PACCm-OFF21	+	miR-21-5p	3	0.291	0.132667

## Sheet: Fig.3f
Name	Blasticidin (+/-)	miRNA inhibitor	Replicate	Abs440-Abs620	Blank
Mock	-	Negative control	1	2.2178	0.138433
BSR mRNA	-	Negative control	1	2.1933	0.138433
BSR-ON21	-	Negative control	1	2.135	0.138433
BSRN-IntN-ON21 IntC-BSRC-ON21 IntC-PACCm-OFF21	-	Negative control	1	2.1646	0.138433
Mock	+	Negative control	1	0.2883	0.138433
BSR mRNA	+	Negative control	1	2.1086	0.138433
BSR-ON21	+	Negative control	1	2.0602	0.138433
BSRN-IntN-ON21 IntC-BSRC-ON21 IntC-PACCm-OFF21	+	Negative control	1	1.9393	0.138433
Mock	-	miR-21-5p	1	2.2796	0.138433
BSR mRNA	-	miR-21-5p	1	2.206	0.138433
BSR-ON21	-	miR-21-5p	1	2.2593	0.138433
BSRN-IntN-ON21 IntC-BSRC-ON21 IntC-PACCm-OFF21	-	miR-21-5p	1	2.0479	0.138433
Mock	+	miR-21-5p	1	0.2454	0.138433
BSR mRNA	+	miR-21-5p	1	2.0898	0.138433
BSR-ON21	+	miR-21-5p	1	1.9486	0.138433
BSRN-IntN-ON21 IntC-BSRC-ON21 IntC-PACCm-OFF21	+	miR-21-5p	1	0.2498	0.138433
Mock	-	Negative control	2	2.1856	0.1163
BSR mRNA	-	Negative control	2	2.0612	0.1163
BSR-ON21	-	Negative control	2	2.0599	0.1163
BSRN-IntN-ON21 IntC-BSRC-ON21 IntC-PACCm-OFF21	-	Negative control	2	1.9785	0.1163
Mock	+	Negative control	2	0.2368	0.1163
BSR mRNA	+	Negative control	2	1.9403	0.1163
BSR-ON21	+	Negative control	2	1.8466	0.1163
BSRN-IntN-ON21 IntC-BSRC-ON21 IntC-PACCm-OFF21	+	Negative control	2	1.7587	0.1163
Mock	-	miR-21-5p	2	2.2333	0.1163
BSR mRNA	-	miR-21-5p	2	2.1434	0.1163
BSR-ON21	-	miR-21-5p	2	2.1619	0.1163
BSRN-IntN-ON21 IntC-BSRC-ON21 IntC-PACCm-OFF21	-	miR-21-5p	2	1.9601	0.1163
Mock	+	miR-21-5p	2	0.2304	0.1163
BSR mRNA	+	miR-21-5p	2	1.9657	0.1163
BSR-ON21	+	miR-21-5p	2	1.8542	0.1163
BSRN-IntN-ON21 IntC-BSRC-ON21 IntC-PACCm-OFF21	+	miR-21-5p	2	0.2376	0.1163
Mock	-	Negative control	3	1.6437	0.132667
BSR mRNA	-	Negative control	3	1.6153	0.132667
BSR-ON21	-	Negative control	3	1.6796	0.132667
BSRN-IntN-ON21 IntC-BSRC-ON21 IntC-PACCm-OFF21	-	Negative control	3	1.5775	0.132667
Mock	+	Negative control	3	0.1532	0.132667
BSR mRNA	+	Negative control	3	1.2817	0.132667
BSR-ON21	+	Negative control	3	1.3222	0.132667
BSRN-IntN-ON21 IntC-BSRC-ON21 IntC-PACCm-OFF21	+	Negative control	3	1.2946	0.132667
Mock	-	miR-21-5p	3	1.6935	0.132667
BSR mRNA	-	miR-21-5p	3	1.6064	0.132667
BSR-ON21	-	miR-21-5p	3	1.636	0.132667
BSRN-IntN-ON21 IntC-BSRC-ON21 IntC-PACCm-OFF21	-	miR-21-5p	3	1.5533	0.132667
Mock	+	miR-21-5p	3	0.1703	0.132667
BSR mRNA	+	miR-21-5p	3	1.2768	0.132667
BSR-ON21	+	miR-21-5p	3	1.2355	0.132667
BSRN-IntN-ON21 IntC-BSRC-ON21 IntC-PACCm-OFF21	+	miR-21-5p	3	0.2413	0.132667

## Sheet: Fig.3h
Name	Ganciclovir (+/-)	miRNA inhibitor	Replicate	Abs440-Abs620	Blank
Mock	-	Negative control	1	1.50045	0.174125
TKA266C mRNA	-	Negative control	1	1.5845	0.174125
TKA266C-ON21	-	Negative control	1	1.56325	0.174125
TKN-IntN-ON21 IntC-TKC-ON21 IntC-AGCm-OFF21	-	Negative control	1	1.36605	0.174125
Mock	+	Negative control	1	1.50665	0.174125
TKA266C mRNA	+	Negative control	1	0.333	0.174125
TKA266C-ON21	+	Negative control	1	0.3382	0.174125
TKN-IntN-ON21 IntC-TKC-ON21 IntC-AGCm-OFF21	+	Negative control	1	0.4095	0.174125
Mock	-	miR-21-5p	1	1.49025	0.174125
TKA266C mRNA	-	miR-21-5p	1	1.61795	0.174125
TKA266C-ON21	-	miR-21-5p	1	1.4831	0.174125
TKN-IntN-ON21 IntC-TKC-ON21 IntC-AGCm-OFF21	-	miR-21-5p	1	1.0694	0.174125
Mock	+	miR-21-5p	1	1.5339	0.174125
TKA266C mRNA	+	miR-21-5p	1	0.3551	0.174125
TKA266C-ON21	+	miR-21-5p	1	0.5344	0.174125
TKN-IntN-ON21 IntC-TKC-ON21 IntC-AGCm-OFF21	+	miR-21-5p	1	1.0235	0.174125
Mock	-	Negative control	2	2.49625	0.170425
TKA266C mRNA	-	Negative control	2	2.70735	0.170425
TKA266C-ON21	-	Negative control	2	2.64795	0.170425
TKN-IntN-ON21 IntC-TKC-ON21 IntC-AGCm-OFF21	-	Negative control	2	2.49635	0.170425
Mock	+	Negative control	2	2.5441	0.170425
TKA266C mRNA	+	Negative control	2	0.6882	0.170425
TKA266C-ON21	+	Negative control	2	0.6577	0.170425
TKN-IntN-ON21 IntC-TKC-ON21 IntC-AGCm-OFF21	+	Negative control	2	0.60905	0.170425
Mock	-	miR-21-5p	2	2.45725	0.170425
TKA266C mRNA	-	miR-21-5p	2	2.68085	0.170425
TKA266C-ON21	-	miR-21-5p	2	2.5575	0.170425
TKN-IntN-ON21 IntC-TKC-ON21 IntC-AGCm-OFF21	-	miR-21-5p	2	2.13875	0.170425
Mock	+	miR-21-5p	2	2.5446	0.170425
TKA266C mRNA	+	miR-21-5p	2	0.6335	0.170425
TKA266C-ON21	+	miR-21-5p	2	1.06965	0.170425
TKN-IntN-ON21 IntC-TKC-ON21 IntC-AGCm-OFF21	+	miR-21-5p	2	2.02845	0.170425
Mock	-	Negative control	3	2.8189	0.1487
TKA266C mRNA	-	Negative control	3	2.73465	0.1487
TKA266C-ON21	-	Negative control	3	2.72515	0.1487
TKN-IntN-ON21 IntC-TKC-ON21 IntC-AGCm-OFF21	-	Negative control	3	2.49535	0.1487
Mock	+	Negative control	3	2.85035	0.1487
TKA266C mRNA	+	Negative control	3	0.52365	0.1487
TKA266C-ON21	+	Negative control	3	0.5101	0.1487
TKN-IntN-ON21 IntC-TKC-ON21 IntC-AGCm-OFF21	+	Negative control	3	0.5018	0.1487
Mock	-	miR-21-5p	3	2.81815	0.1487
TKA266C mRNA	-	miR-21-5p	3	2.75485	0.1487
TKA266C-ON21	-	miR-21-5p	3	2.6939	0.1487
TKN-IntN-ON21 IntC-TKC-ON21 IntC-AGCm-OFF21	-	miR-21-5p	3	2.26235	0.1487
Mock	+	miR-21-5p	3	2.77935	0.1487
TKA266C mRNA	+	miR-21-5p	3	0.5515	0.1487
TKA266C-ON21	+	miR-21-5p	3	0.8261	0.1487
TKN-IntN-ON21 IntC-TKC-ON21 IntC-AGCm-OFF21	+	miR-21-5p	3	1.7705	0.1487

## Sheet: Fig.4d
Name	Replicate	Percentage of HeLa cell [%]	Percentage of HEK293FT cell [%]
Mock	1	58.8	40.8
BSR mRNA	1	60.15	22.2
BSR-ON21	1	60.3	15.75
BSRN-IntN-ON21 IntC-BSRC-ON21 IntC-AGCm-OFF21	1	95.8	6.9
Mock	2	65.55	34.45
BSR mRNA	2	63.15	36.85
BSR-ON21	2	61.5	38.5
BSRN-IntN-ON21 IntC-BSRC-ON21 IntC-AGCm-OFF21	2	96.6	3.4
Mock	3	52.45	47.55
BSR mRNA	3	58.95	41.05
BSR-ON21	3	54.1	45.9
BSRN-IntN-ON21 IntC-BSRC-ON21 IntC-AGCm-OFF21	3	97	3

## Sheet: Fig.5b
Name	sgRNA (+/-)	miRNA inhibitor	Replicate	EGFP-negative population [%]
Mock	-	Negative control	1	4.28
Cas9 mRNA	-	Negative control	1	4.3
Cas9-ON21	-	Negative control	1	4.81
Cas9N-IntN-ON21 IntC-Cas9C-ON21	-	Negative control	1	4.62
Cas9N-IntN-ON21 IntC-Cas9C-ON21 IntC-AGCm-OFF21 x3	-	Negative control	1	4.54
Cas9N-IntN-ON21 IntC-Cas9C-ON21 IntC-AGCm-OFF21 x6	-	Negative control	1	5.22
Mock	-	miR-21-5p	1	4.92
Cas9 mRNA	-	miR-21-5p	1	4.35
Cas9-ON21	-	miR-21-5p	1	4.75
Cas9N-IntN-ON21 IntC-Cas9C-ON21	-	miR-21-5p	1	4.45
Cas9N-IntN-ON21 IntC-Cas9C-ON21 IntC-AGCm-OFF21 x3	-	miR-21-5p	1	4.9
Cas9N-IntN-ON21 IntC-Cas9C-ON21 IntC-AGCm-OFF21 x6	-	miR-21-5p	1	5.16
Mock	+	Negative control	1	4.81
Cas9 mRNA	+	Negative control	1	85.8
Cas9-ON21	+	Negative control	1	79.5
Cas9N-IntN-ON21 IntC-Cas9C-ON21	+	Negative control	1	76.7
Cas9N-IntN-ON21 IntC-Cas9C-ON21 IntC-AGCm-OFF21 x3	+	Negative control	1	72
Cas9N-IntN-ON21 IntC-Cas9C-ON21 IntC-AGCm-OFF21 x6	+	Negative control	1	72.1
Mock	+	miR-21-5p	1	5.03
Cas9 mRNA	+	miR-21-5p	1	83.8
Cas9-ON21	+	miR-21-5p	1	70.1
Cas9N-IntN-ON21 IntC-Cas9C-ON21	+	miR-21-5p	1	54.7
Cas9N-IntN-ON21 IntC-Cas9C-ON21 IntC-AGCm-OFF21 x3	+	miR-21-5p	1	23.7
Cas9N-IntN-ON21 IntC-Cas9C-ON21 IntC-AGCm-OFF21 x6	+	miR-21-5p	1	16.2
Mock	-	Negative control	2	5.43
Cas9 mRNA	-	Negative control	2	5.36
Cas9-ON21	-	Negative control	2	5.07
Cas9N-IntN-ON21 IntC-Cas9C-ON21	-	Negative control	2	5.22
Cas9N-IntN-ON21 IntC-Cas9C-ON21 IntC-AGCm-OFF21 x3	-	Negative control	2	5.38
Cas9N-IntN-ON21 IntC-Cas9C-ON21 IntC-AGCm-OFF21 x6	-	Negative control	2	5.25
Mock	-	miR-21-5p	2	5.35
Cas9 mRNA	-	miR-21-5p	2	5.2
Cas9-ON21	-	miR-21-5p	2	4.55
Cas9N-IntN-ON21 IntC-Cas9C-ON21	-	miR-21-5p	2	5.3
Cas9N-IntN-ON21 IntC-Cas9C-ON21 IntC-AGCm-OFF21 x3	-	miR-21-5p	2	5.54
Cas9N-IntN-ON21 IntC-Cas9C-ON21 IntC-AGCm-OFF21 x6	-	miR-21-5p	2	5.21
Mock	+	Negative control	2	6.28
Cas9 mRNA	+	Negative control	2	88.1
Cas9-ON21	+	Negative control	2	85.7
Cas9N-IntN-ON21 IntC-Cas9C-ON21	+	Negative control	2	82
Cas9N-IntN-ON21 IntC-Cas9C-ON21 IntC-AGCm-OFF21 x3	+	Negative control	2	80.2
Cas9N-IntN-ON21 IntC-Cas9C-ON21 IntC-AGCm-OFF21 x6	+	Negative control	2	76.7
Mock	+	miR-21-5p	2	5.7
Cas9 mRNA	+	miR-21-5p	2	86.3
Cas9-ON21	+	miR-21-5p	2	76.5
Cas9N-IntN-ON21 IntC-Cas9C-ON21	+	miR-21-5p	2	56.8
Cas9N-IntN-ON21 IntC-Cas9C-ON21 IntC-AGCm-OFF21 x3	+	miR-21-5p	2	26.3
Cas9N-IntN-ON21 IntC-Cas9C-ON21 IntC-AGCm-OFF21 x6	+	miR-21-5p	2	19.2
Mock	-	Negative control	3	5.59
Cas9 mRNA	-	Negative control	3	5.22
Cas9-ON21	-	Negative control	3	5.24
Cas9N-IntN-ON21 IntC-Cas9C-ON21	-	Negative control	3	5.04
Cas9N-IntN-ON21 IntC-Cas9C-ON21 IntC-AGCm-OFF21 x3	-	Negative control	3	5.64
Cas9N-IntN-ON21 IntC-Cas9C-ON21 IntC-AGCm-OFF21 x6	-	Negative control	3	5.26
Mock	-	miR-21-5p	3	5.56
Cas9 mRNA	-	miR-21-5p	3	5.24
Cas9-ON21	-	miR-21-5p	3	4.82
Cas9N-IntN-ON21 IntC-Cas9C-ON21	-	miR-21-5p	3	5.27
Cas9N-IntN-ON21 IntC-Cas9C-ON21 IntC-AGCm-OFF21 x3	-	miR-21-5p	3	5.73
Cas9N-IntN-ON21 IntC-Cas9C-ON21 IntC-AGCm-OFF21 x6	-	miR-21-5p	3	5.44
Mock	+	Negative control	3	5.31
Cas9 mRNA	+	Negative control	3	78.9
Cas9-ON21	+	Negative control	3	83
Cas9N-IntN-ON21 IntC-Cas9C-ON21	+	Negative control	3	77.2
Cas9N-IntN-ON21 IntC-Cas9C-ON21 IntC-AGCm-OFF21 x3	+	Negative control	3	75.1
Cas9N-IntN-ON21 IntC-Cas9C-ON21 IntC-AGCm-OFF21 x6	+	Negative control	3	69.6
Mock	+	miR-21-5p	3	5.43
Cas9 mRNA	+	miR-21-5p	3	82.2
Cas9-ON21	+	miR-21-5p	3	67.2
Cas9N-IntN-ON21 IntC-Cas9C-ON21	+	miR-21-5p	3	51
Cas9N-IntN-ON21 IntC-Cas9C-ON21 IntC-AGCm-OFF21 x3	+	miR-21-5p	3	24.2
Cas9N-IntN-ON21 IntC-Cas9C-ON21 IntC-AGCm-OFF21 x6	+	miR-21-5p	3	17

## Sheet: Fig.5c
Name	sgRNA (+/-)	miRNA inhibitor	Replicate	EGFP-negative population [%]
Mock	-	Negative control	1	4.22
Cas9 mRNA	-	Negative control	1	5.86
Cas9-ON302a	-	Negative control	1	3.87
Cas9N-IntN-ON302a IntC-Cas9C-ON302a	-	Negative control	1	5.03
Cas9N-IntN-ON302a IntC-Cas9C-ON302a IntC-AGCm-OFF302a x3	-	Negative control	1	4.26
Cas9N-IntN-ON302a IntC-Cas9C-ON302a IntC-AGCm-OFF302a x6	-	Negative control	1	3.52
Mock	-	miR-302a-5p	1	5.34
Cas9 mRNA	-	miR-302a-5p	1	5.54
Cas9-ON302a	-	miR-302a-5p	1	3.8
Cas9N-IntN-ON302a IntC-Cas9C-ON302a	-	miR-302a-5p	1	5.29
Cas9N-IntN-ON302a IntC-Cas9C-ON302a IntC-AGCm-OFF302a x3	-	miR-302a-5p	1	3.33
Cas9N-IntN-ON302a IntC-Cas9C-ON302a IntC-AGCm-OFF302a x6	-	miR-302a-5p	1	2.55
Mock	+	Negative control	1	3.53
Cas9 mRNA	+	Negative control	1	36.6
Cas9-ON302a	+	Negative control	1	40.3
Cas9N-IntN-ON302a IntC-Cas9C-ON302a	+	Negative control	1	33.6
Cas9N-IntN-ON302a IntC-Cas9C-ON302a IntC-AGCm-OFF302a x3	+	Negative control	1	33.4
Cas9N-IntN-ON302a IntC-Cas9C-ON302a IntC-AGCm-OFF302a x6	+	Negative control	1	28.2
Mock	+	miR-302a-5p	1	3.46
Cas9 mRNA	+	miR-302a-5p	1	36.5
Cas9-ON302a	+	miR-302a-5p	1	35.9
Cas9N-IntN-ON302a IntC-Cas9C-ON302a	+	miR-302a-5p	1	27.7
Cas9N-IntN-ON302a IntC-Cas9C-ON302a IntC-AGCm-OFF302a x3	+	miR-302a-5p	1	4.56
Cas9N-IntN-ON302a IntC-Cas9C-ON302a IntC-AGCm-OFF302a x6	+	miR-302a-5p	1	3.26
Mock	-	Negative control	2	1.49
Cas9 mRNA	-	Negative control	2	0.97
Cas9-ON302a	-	Negative control	2	1.01
Cas9N-IntN-ON302a IntC-Cas9C-ON302a	-	Negative control	2	0.85
Cas9N-IntN-ON302a IntC-Cas9C-ON302a IntC-AGCm-OFF302a x3	-	Negative control	2	1.12
Cas9N-IntN-ON302a IntC-Cas9C-ON302a IntC-AGCm-OFF302a x6	-	Negative control	2	0.64
Mock	-	miR-302a-5p	2	0.97
Cas9 mRNA	-	miR-302a-5p	2	0.66
Cas9-ON302a	-	miR-302a-5p	2	0.7
Cas9N-IntN-ON302a IntC-Cas9C-ON302a	-	miR-302a-5p	2	0.64
Cas9N-IntN-ON302a IntC-Cas9C-ON302a IntC-AGCm-OFF302a x3	-	miR-302a-5p	2	0.74
Cas9N-IntN-ON302a IntC-Cas9C-ON302a IntC-AGCm-OFF302a x6	-	miR-302a-5p	2	0.96
Mock	+	Negative control	2	0.8
Cas9 mRNA	+	Negative control	2	37.5
Cas9-ON302a	+	Negative control	2	44.2
Cas9N-IntN-ON302a IntC-Cas9C-ON302a	+	Negative control	2	36.8
Cas9N-IntN-ON302a IntC-Cas9C-ON302a IntC-AGCm-OFF302a x3	+	Negative control	2	35.9
Cas9N-IntN-ON302a IntC-Cas9C-ON302a IntC-AGCm-OFF302a x6	+	Negative control	2	34.3
Mock	+	miR-302a-5p	2	1.01
Cas9 mRNA	+	miR-302a-5p	2	39.6
Cas9-ON302a	+	miR-302a-5p	2	42.4
Cas9N-IntN-ON302a IntC-Cas9C-ON302a	+	miR-302a-5p	2	35.4
Cas9N-IntN-ON302a IntC-Cas9C-ON302a IntC-AGCm-OFF302a x3	+	miR-302a-5p	2	5.77
Cas9N-IntN-ON302a IntC-Cas9C-ON302a IntC-AGCm-OFF302a x6	+	miR-302a-5p	2	1.5
Mock	-	Negative control	3	1.42
Cas9 mRNA	-	Negative control	3	1.51
Cas9-ON302a	-	Negative control	3	0.96
Cas9N-IntN-ON302a IntC-Cas9C-ON302a	-	Negative control	3	0.68
Cas9N-IntN-ON302a IntC-Cas9C-ON302a IntC-AGCm-OFF302a x3	-	Negative control	3	1.29
Cas9N-IntN-ON302a IntC-Cas9C-ON302a IntC-AGCm-OFF302a x6	-	Negative control	3	1.68
Mock	-	miR-302a-5p	3	1.92
Cas9 mRNA	-	miR-302a-5p	3	0.72
Cas9-ON302a	-	miR-302a-5p	3	1.76
Cas9N-IntN-ON302a IntC-Cas9C-ON302a	-	miR-302a-5p	3	1.89
Cas9N-IntN-ON302a IntC-Cas9C-ON302a IntC-AGCm-OFF302a x3	-	miR-302a-5p	3	1.77
Cas9N-IntN-ON302a IntC-Cas9C-ON302a IntC-AGCm-OFF302a x6	-	miR-302a-5p	3	0.67
Mock	+	Negative control	3	1.17
Cas9 mRNA	+	Negative control	3	36.8
Cas9-ON302a	+	Negative control	3	37.5
Cas9N-IntN-ON302a IntC-Cas9C-ON302a	+	Negative control	3	32.8
Cas9N-IntN-ON302a IntC-Cas9C-ON302a IntC-AGCm-OFF302a x3	+	Negative control	3	33.3
Cas9N-IntN-ON302a IntC-Cas9C-ON302a IntC-AGCm-OFF302a x6	+	Negative control	3	32
Mock	+	miR-302a-5p	3	3.22
Cas9 mRNA	+	miR-302a-5p	3	25.7
Cas9-ON302a	+	miR-302a-5p	3	40.7
Cas9N-IntN-ON302a IntC-Cas9C-ON302a	+	miR-302a-5p	3	35.1
Cas9N-IntN-ON302a IntC-Cas9C-ON302a IntC-AGCm-OFF302a x3	+	miR-302a-5p	3	3.46
Cas9N-IntN-ON302a IntC-Cas9C-ON302a IntC-AGCm-OFF302a x6	+	miR-302a-5p	3	4.17

## Sheet: Fig.5e
Name	sgRNA (+/-)	miR-21-5p mimic/inhibitor	Replicate	EGFP-positive population [%]
Mock	-	mimic	1	0.4
Cas9 mRNA	-	mimic	1	0.4
Cas9-ON21	-	mimic	1	0.28
Cas9N-IntN-ON21 IntC-Cas9C-ON21	-	mimic	1	0.24
Cas9N-IntN-ON21 IntC-Cas9C-ON21 IntC-AGCm-OFF21 x3	-	mimic	1	0.33
Cas9N-IntN-ON21 IntC-Cas9C-ON21 IntC-AGCm-OFF21 x6	-	mimic	1	0.21
Mock	-	inhibitor	1	0.33
Cas9 mRNA	-	inhibitor	1	0.24
Cas9-ON21	-	inhibitor	1	0.33
Cas9N-IntN-ON21 IntC-Cas9C-ON21	-	inhibitor	1	0.34
Cas9N-IntN-ON21 IntC-Cas9C-ON21 IntC-AGCm-OFF21 x3	-	inhibitor	1	0.3
Cas9N-IntN-ON21 IntC-Cas9C-ON21 IntC-AGCm-OFF21 x6	-	inhibitor	1	0.34
Mock	+	mimic	1	0.26
Cas9 mRNA	+	mimic	1	42.4
Cas9-ON21	+	mimic	1	38.9
Cas9N-IntN-ON21 IntC-Cas9C-ON21	+	mimic	1	32.8
Cas9N-IntN-ON21 IntC-Cas9C-ON21 IntC-AGCm-OFF21 x3	+	mimic	1	26.2
Cas9N-IntN-ON21 IntC-Cas9C-ON21 IntC-AGCm-OFF21 x6	+	mimic	1	22.5
Mock	+	inhibitor	1	0.33
Cas9 mRNA	+	inhibitor	1	42.8
Cas9-ON21	+	inhibitor	1	25.2
Cas9N-IntN-ON21 IntC-Cas9C-ON21	+	inhibitor	1	14.8
Cas9N-IntN-ON21 IntC-Cas9C-ON21 IntC-AGCm-OFF21 x3	+	inhibitor	1	0.92
Cas9N-IntN-ON21 IntC-Cas9C-ON21 IntC-AGCm-OFF21 x6	+	inhibitor	1	0.5
Mock	-	mimic	2	0.57
Cas9 mRNA	-	mimic	2	0.35
Cas9-ON21	-	mimic	2	0.3
Cas9N-IntN-ON21 IntC-Cas9C-ON21	-	mimic	2	0.25
Cas9N-IntN-ON21 IntC-Cas9C-ON21 IntC-AGCm-OFF21 x3	-	mimic	2	0.36
Cas9N-IntN-ON21 IntC-Cas9C-ON21 IntC-AGCm-OFF21 x6	-	mimic	2	0.4
Mock	-	inhibitor	2	0.28
Cas9 mRNA	-	inhibitor	2	0.3
Cas9-ON21	-	inhibitor	2	0.21
Cas9N-IntN-ON21 IntC-Cas9C-ON21	-	inhibitor	2	0.35
Cas9N-IntN-ON21 IntC-Cas9C-ON21 IntC-AGCm-OFF21 x3	-	inhibitor	2	0.36
Cas9N-IntN-ON21 IntC-Cas9C-ON21 IntC-AGCm-OFF21 x6	-	inhibitor	2	0.23
Mock	+	mimic	2	0.22
Cas9 mRNA	+	mimic	2	44.7
Cas9-ON21	+	mimic	2	40.5
Cas9N-IntN-ON21 IntC-Cas9C-ON21	+	mimic	2	35.7
Cas9N-IntN-ON21 IntC-Cas9C-ON21 IntC-AGCm-OFF21 x3	+	mimic	2	29.9
Cas9N-IntN-ON21 IntC-Cas9C-ON21 IntC-AGCm-OFF21 x6	+	mimic	2	25.7
Mock	+	inhibitor	2	0.34
Cas9 mRNA	+	inhibitor	2	44.1
Cas9-ON21	+	inhibitor	2	28.8
Cas9N-IntN-ON21 IntC-Cas9C-ON21	+	inhibitor	2	17
Cas9N-IntN-ON21 IntC-Cas9C-ON21 IntC-AGCm-OFF21 x3	+	inhibitor	2	0.99
Cas9N-IntN-ON21 IntC-Cas9C-ON21 IntC-AGCm-OFF21 x6	+	inhibitor	2	0.5
Mock	-	mimic	3	0.49
Cas9 mRNA	-	mimic	3	0.28
Cas9-ON21	-	mimic	3	0.25
Cas9N-IntN-ON21 IntC-Cas9C-ON21	-	mimic	3	0.0035
Cas9N-IntN-ON21 IntC-Cas9C-ON21 IntC-AGCm-OFF21 x3	-	mimic	3	0.29
Cas9N-IntN-ON21 IntC-Cas9C-ON21 IntC-AGCm-OFF21 x6	-	mimic	3	0.25
Mock	-	inhibitor	3	0.28
Cas9 mRNA	-	inhibitor	3	0.32
Cas9-ON21	-	inhibitor	3	0.32
Cas9N-IntN-ON21 IntC-Cas9C-ON21	-	inhibitor	3	0.28
Cas9N-IntN-ON21 IntC-Cas9C-ON21 IntC-AGCm-OFF21 x3	-	inhibitor	3	0.39
Cas9N-IntN-ON21 IntC-Cas9C-ON21 IntC-AGCm-OFF21 x6	-	inhibitor	3	0.3
Mock	+	mimic	3	0.32
Cas9 mRNA	+	mimic	3	38
Cas9-ON21	+	mimic	3	34.5
Cas9N-IntN-ON21 IntC-Cas9C-ON21	+	mimic	3	28.2
Cas9N-IntN-ON21 IntC-Cas9C-ON21 IntC-AGCm-OFF21 x3	+	mimic	3	22.4
Cas9N-IntN-ON21 IntC-Cas9C-ON21 IntC-AGCm-OFF21 x6	+	mimic	3	18.1
Mock	+	inhibitor	3	0.34
Cas9 mRNA	+	inhibitor	3	37.7
Cas9-ON21	+	inhibitor	3	21.6
Cas9N-IntN-ON21 IntC-Cas9C-ON21	+	inhibitor	3	12.1
Cas9N-IntN-ON21 IntC-Cas9C-ON21 IntC-AGCm-OFF21 x3	+	inhibitor	3	0.98
Cas9N-IntN-ON21 IntC-Cas9C-ON21 IntC-AGCm-OFF21 x6	+	inhibitor	3	0.45

## Sheet: Fig.6b
Name	miR-21-5p mimic (nM)	Replicate	FITC-A [a.u.]	APC-A [a.u.]
Normal toggle-like system	0	1	55995	1020000
Normal toggle-like system	0.02	1	65923	682000
Normal toggle-like system	0.1	1	107812	308774
Normal toggle-like system	0.2	1	139650	199792
Normal toggle-like system	1	1	169951	75981
Normal toggle-like system	2	1	165375	62772
Split toggle-like system	0	1	12436	769000
Split toggle-like system	0.02	1	26182	443000
Split toggle-like system	0.1	1	62714	124395
Split toggle-like system	0.2	1	88736	56902
Split toggle-like system	1	1	123662	16445
Split toggle-like system	2	1	121581	13233
Normal toggle-like system	0	2	70364	923000
Normal toggle-like system	0.02	2	100225	709000
Normal toggle-like system	0.1	2	146475	288617
Normal toggle-like system	0.2	2	194895	194059
Normal toggle-like system	1	2	231984	85876
Normal toggle-like system	2	2	246655	79196
Split toggle-like system	0	2	10761	479000
Split toggle-like system	0.02	2	27843	301401
Split toggle-like system	0.1	2	66657	86571
Split toggle-like system	0.2	2	97717	46071
Split toggle-like system	1	2	136072	15132
Split toggle-like system	2	2	138232	11433
Normal toggle-like system	0	3	78041	1170000
Normal toggle-like system	0.02	3	91241	846000
Normal toggle-like system	0.1	3	150699	385613
Normal toggle-like system	0.2	3	180416	235639
Normal toggle-like system	1	3	230156	87221
Normal toggle-like system	2	3	223853	69430
Split toggle-like system	0	3	11403	592000
Split toggle-like system	0.02	3	23944	373789
Split toggle-like system	0.1	3	73345	111396
Split toggle-like system	0.2	3	104692	55914
Split toggle-like system	1	3	148942	15545
Split toggle-like system	2	3	158092	13419

[truncated: 10 more sheets: Fig.6d, Fig.7b, Fig.8b, Fig.8c, Fig.8e, Fig.S2, Fig.S3, Fig.S6c, Fig.S11b, Fig.S12]
